# Supplementary material for: Detection and Quantification of Immunoregulatory miRNAs in Human Milk and Infant Milk Formula
Source: BioTech (Basel). 2022 Apr 20;11(2):11. doi: 10.3390/biotech11020011 (PMC9264398; doi:10.3390/biotech11020011)
Supplement: Supplementary file 1 [file biotech-11-00011-s001.zip]

Archive with 1 entries (1 files):
- biotech-1534795-supplementary.pdf
